# Supplementary material for: The ectoparasitic seal louse, Echinophthirius horridus, relies on a sealed tracheal system and spiracle closing apparatus for underwater respiration
Source: Commun Biol. 2025 Jun 3;8:852. doi: 10.1038/s42003-025-08285-4 (PMC12134155; doi:10.1038/s42003-025-08285-4)
Supplement: Supplementary file 3 — Supplementary Data 1 [file 42003_2025_8285_MOESM3_ESM.xlsx]

## Sheet: Whole_dataset
Date_of_measurement	name_on_eppi	Sex_of_sample	Sample_shortcut	Iteration_of_measurement	Minute_of_measurement	Sample_weight	coordinate_X	coordinate_Y	Delta_y	water_temperature_in_°C	air_temperature_in_°C
2023-04-07	Louse1_07042023	f	Louse_1	natural	1	2.0051	3424	1218	5	19.5	20.7
2023-04-07	Louse1_07042023	f	Louse_1	natural	180	2.0051	3424	1223		19.5	20.7
2023-04-07	Louse2_07042023	f	Louse_2	natural	1	2.2389	3393	1058	8	19.5	20.7
2023-04-07	Louse2_07042023	f	Louse_2	natural	180	2.2389	3393	1066		19.5	20.7
2023-04-08	Louse1_07042023	f	Louse_1	Triton	1	2.0051	3364	1216	10	20	20.8
2023-04-08	Louse1_07042023	f	Louse_1	Triton	180	2.0051	3364	1226		20	20.8
2023-04-08	Louse2_07042023	f	Louse_2	Triton	1	2.2389	3509	1340	9	20	20.8
2023-04-08	Louse2_07042023	f	Louse_2	Triton	180	2.2389	3509	1349		20	20.8
2023-04-09	Louse1_07042023	f	Louse_1	washed	1	2.0051	3494	1472	16	20	20.8
2023-04-09	Louse1_07042023	f	Louse_1	washed	180	2.0051	3494	1488		20	20.8
2023-04-09	Louse2_07042023	f	Louse_2	washed	1	2.2389	3280	1048	8	20	20.8
2023-04-09	Louse2_07042023	f	Louse_2	washed	180	2.2389	3280	1056		20	20.8
2023-04-10	Louse3_07042023	f	Louse_3	natural	1	2.6143	4050	962	6	20	20.6
2023-04-10	Louse3_07042023	f	Louse_3	natural	180	2.6143	4050	968		20	20.6
2023-04-10	Louse4_07042023	f	Louse_4	natural	1	2.2456	4128	1339	11	20	20.6
2023-04-10	Louse4_07042023	f	Louse_4	natural	180	2.2456	4128	1350		20	20.6
2023-04-11	Louse3_07042023	f	Louse_3	Triton	1	2.6143	4068	1352	12	20	20.6
2023-04-11	Louse3_07042023	f	Louse_3	Triton	180	2.6143	4068	1364		20	20.6
2023-04-11	Louse4_07042023	f	Louse_4	Triton	1	2.2456	4092	1060	12	20	20.6
2023-04-11	Louse4_07042023	f	Louse_4	Triton	180	2.2456	4092	1072		20	20.6
2023-04-12	Louse3_07042023	f	Louse_3	washed	1	2.6143	4056	1876	12	20	20.6
2023-04-12	Louse3_07042023	f	Louse_3	washed	180	2.6143	4056	1888		20	20.6
2023-04-12	Louse4_07042023	f	Louse_4	washed	1	2.2456	3736	1548	7	20	20.6
2023-04-12	Louse4_07042023	f	Louse_4	washed	180	2.2456	3736	1555		20	20.6
2023-04-13	Louse5_07042023	f	Louse_5	natural	1	2.0664	3980	1720	14	19.5	20.5
2023-04-13	Louse5_07042023	f	Louse_5	natural	180	2.0664	3980	1734		19.5	20.5
2023-04-13	Louse6_07042023	m	Louse_6	natural	1	1.1583	3910	724	16	19.5	20.5
2023-04-13	Louse6_07042023	m	Louse_6	natural	180	1.1583	3910	740		19.5	20.5
2023-04-14	Louse5_07042023	f	Louse_5	Triton	1	2.0664	4030	1892	16	19.5	20.7
2023-04-14	Louse5_07042023	f	Louse_5	Triton	180	2.0664	4030	1908		19.5	20.7
2023-04-14	Louse6_07042023	m	Louse_6	Triton	1	1.1583	4008	1648	16	19.5	20.7
2023-04-14	Louse6_07042023	m	Louse_6	Triton	180	1.1583	4008	1664		19.5	20.7
2023-04-15	Louse5_07042023	f	Louse_5	washed	1	2.0664	3784	1444	16	20	20.5
2023-04-15	Louse5_07042023	f	Louse_5	washed	180	2.0664	3784	1460		20	20.5
2023-04-15	Louse6_07042023	m	Louse_6	washed	1	1.1583	4060	1884	6	20	20.5
2023-04-15	Louse6_07042023	m	Louse_6	washed	180	1.1583	4060	1890		20	20.5
2023-04-16	Louse7_07042023	m	Louse_7	natural	1	0.91	4064	1280	14	20	20.7
2023-04-16	Louse7_07042023	m	Louse_7	natural	180	0.91	4064	1294		20	20.7
2023-04-17	Louse7_07042023	m	Louse_7	Triton	1	0.91	4012	1792	16	20	20.7
2023-04-17	Louse7_07042023	m	Louse_7	Triton	180	0.91	4012	1808		20	20.7
2023-04-18	Louse7_07042023	m	Louse_7	washed	1	0.91	3964	2033	15	20	20.7
2023-04-18	Louse7_07042023	m	Louse_7	washed	180	0.91	3964	2048		20	20.7
2023-09-17	Louse10_17092023	f	Louse_8	natural	1	2.245	4048	784	16	20	20.7
2023-09-17	Louse10_17092023	f	Louse_8	natural	180	2.245	4048	800		20	20.7
2023-09-18	Louse10_17092023	f	Louse_8	Triton	1	2.245	4100	904	6	20	20.7
2023-09-18	Louse10_17092023	f	Louse_8	Triton	180	2.245	4100	910		20	20.7
2023-09-18	Louse2_17092023	f	Louse_9	natural	1	2.5631	3940	1953	11	20	20.7
2023-09-18	Louse2_17092023	f	Louse_9	natural	180	2.5631	3940	1964		20	20.7
2023-09-19	Louse10_17092023	f	Louse_8	washed	1	2.245	4096	940	8	20	20.7
2023-09-19	Louse10_17092023	f	Louse_8	washed	180	2.245	4096	948		20	20.7
2023-09-19	Louse2_17092023	f	Louse_9	Triton	1	2.5631	3964	1884	12	20	20.7
2023-09-19	Louse2_17092023	f	Louse_9	Triton	180	2.5631	3964	1896		20	20.7
2023-09-20	Louse2_17092023	f	Louse_9	washed	1	2.5631	4072	1144	16	20	20.7
2023-09-20	Louse2_17092023	f	Louse_9	washed	180	2.5631	4072	1160		20	20.7
2023-09-21	Louse4_17092023	f	Louse_10	natural	1	2.4117	4030	1090	10	20	20.7
2023-09-21	Louse4_17092023	f	Louse_10	natural	180	2.4117	4030	1100		20	20.7
2023-09-22	Louse4_17092023	f	Louse_10	Triton	1	2.4117	4042	1624	8	20	20.7
2023-09-22	Louse4_17092023	f	Louse_10	Triton	180	2.4117	4042	1632		20	20.7
2023-09-23	Louse4_17092023	f	Louse_10	washed	1	2.4117	3924	624	14	20	20.7
2023-09-23	Louse4_17092023	f	Louse_10	washed	180	2.4117	3924	638		20	20.7
2023-10-25	Louse5_25102023	m	Louse_11	natural	1	1.532	3993	1018	5	20	20.7
2023-10-25	Louse5_25102023	m	Louse_11	natural	180	1.532	3993	1023		20	20.7
2023-10-26	Louse5_25102023	m	Louse_11	Triton	1	1.532	3932	644	8	20	20.7
2023-10-26	Louse5_25102023	m	Louse_11	Triton	180	1.532	3932	652		20	20.7
2023-10-26	Louse6_25102023	m	Louse_12	natural	1	1.0148	3876	744	8	20	20.7
2023-10-26	Louse6_25102023	m	Louse_12	natural	180	1.0148	3876	752		20	20.7
2023-10-27	Louse6_25102023	m	Louse_12	Triton	1	1.0148	3832	556	8	20	20.7
2023-10-27	Louse6_25102023	m	Louse_12	Triton	180	1.0148	3832	564		20	20.7
2023-10-27	Louse5_25102023	m	Louse_11	washed	1	1.532	4196	1192	10	20	20.7
2023-10-27	Louse5_25102023	m	Louse_11	washed	180	1.532	4196	1202		20	20.7
2023-10-28	Louse6_25102023	m	Louse_12	washed	1	1.0148	4024	1606	6	20	20.7
2023-10-28	Louse6_25102023	m	Louse_12	washed	180	1.0148	4024	1612		20	20.7
2023-10-28	Louse7_25102023	f	Louse_13	natural	1	2.6678	4176	1172	16	20	20.7
2023-10-28	Louse7_25102023	f	Louse_13	natural	180	2.6678	4176	1188		20	20.7
2023-10-29	Louse7_25102023	f	Louse_13	Triton	1	2.6678	3860	276	8	20	20.7
2023-10-29	Louse7_25102023	f	Louse_13	Triton	180	2.6678	3860	284		20	20.7
2023-10-30	Louse7_25102023	f	Louse_13	washed	1	2.6678	4108	1160	12	20	20.7
2023-10-30	Louse7_25102023	f	Louse_13	washed	180	2.6678	4108	1172		20	20.7

## Sheet: Readme_Wholedata
Date_of_measurement	Test date
name_on_eppi	Shortcut name on test tube
Sample_shortcut	Sample shortcut for further data handling
Iteration_of_measurement	What kind of treatment was applied (Natural, Triton, Washed)?
Minute_of_measurement	Timepoint of experiment (1-180 minutes)
Sample_weight	Weight of each individual louse
coordinate_X	X-coordinate (pixel) in ImageJ analysis at specific time point
coordinate_Y	Y-coordinate (pixel) in ImageJ analysis at specific time point
Delta_y	Difference between minute 1 and 180 concerning y-coordinates
water_temperature_in_°C	Water temperature in water tank during experiments
air_temperature_in_°C	Air temperature during experiments

## Sheet: Calculations
name_on_eppi	Sample_shortcut	Iteration_of_measurement	Delta_y	np	cpm_in_m	Delta_y_in_m	Cw	F_Louse	Vresp_in_m3	Vresp_in_mm3	Calibration_wire	Vresp_in_mm3_calibrated
Louse1_07042023	Louse_1	natural	5	3047.75	3.28111e-05	0.000164056	0.00143505	2.35428e-07	2.39915e-11	0.0239915	0.00742641	0.0165651
Louse2_07042023	Louse_2	natural	8	3070.41	3.2569e-05	0.000260552	0.00143505	3.73905e-07	3.8103e-11	0.038103	0.00742641	0.0306766
Louse1_07042023	Louse_1	Triton	10	2989.21	3.34537e-05	0.000334537	0.00143505	4.80078e-07	4.89226e-11	0.0489226	0.00505917	0.0438635
Louse2_07042023	Louse_2	Triton	9	2969.77	3.36726e-05	0.000303053	0.00143505	4.34897e-07	4.43185e-11	0.0443185	0.00505917	0.0392593
Louse1_07042023	Louse_1	washed	16	2827.66	3.5365e-05	0.00056584	0.00143505	8.1201e-07	8.27484e-11	0.0827484	0.00389717	0.0788512
Louse2_07042023	Louse_2	washed	8	2861.74	3.49438e-05	0.00027955	0.00143505	4.0117e-07	4.08814e-11	0.0408814	0.00389717	0.0369843
Louse3_07042023	Louse_3	natural	6	3827.03	2.61299e-05	0.000156779	0.00143505	2.24987e-07	2.29274e-11	0.0229274	0.00742641	0.015501
Louse4_07042023	Louse_4	natural	11	3814.76	2.6214e-05	0.000288354	0.00143505	4.13803e-07	4.21689e-11	0.0421689	0.00742641	0.0347425
Louse3_07042023	Louse_3	Triton	12	3730.61	2.68052e-05	0.000321663	0.00143505	4.61603e-07	4.70399e-11	0.0470399	0.00505917	0.0419808
Louse4_07042023	Louse_4	Triton	12	3728.74	2.68187e-05	0.000321825	0.00143505	4.61835e-07	4.70636e-11	0.0470636	0.00505917	0.0420045
Louse3_07042023	Louse_3	washed	12	3755.13	2.66303e-05	0.000319563	0.00143505	4.5859e-07	4.67329e-11	0.0467329	0.00389717	0.0428357
Louse4_07042023	Louse_4	washed	7	3597.51	2.7797e-05	0.000194579	0.00143505	2.79231e-07	2.84552e-11	0.0284552	0.00389717	0.0245581
Louse5_07042023	Louse_5	natural	14	3582.89	2.79104e-05	0.000390746	0.00143505	5.6074e-07	5.71426e-11	0.0571426	0.00742641	0.0497162
Louse6_07042023	Louse_6	natural	16	3645.75	2.74292e-05	0.000438867	0.00143505	6.29798e-07	6.41799e-11	0.0641799	0.00742641	0.0567535
Louse5_07042023	Louse_5	Triton	16	3700.36	2.70244e-05	0.00043239	0.00143505	6.20503e-07	6.32327e-11	0.0632327	0.00505917	0.0581736
Louse6_07042023	Louse_6	Triton	16	3553.49	2.81413e-05	0.000450261	0.00143505	6.46148e-07	6.58461e-11	0.0658461	0.00505917	0.060787
Louse5_07042023	Louse_5	washed	16	3395.73	2.94487e-05	0.00047118	0.00143505	6.76168e-07	6.89053e-11	0.0689053	0.00389717	0.0650081
Louse6_07042023	Louse_6	washed	6	3742.09	2.6723e-05	0.000160338	0.00143505	2.30093e-07	2.34478e-11	0.0234478	0.00389717	0.0195506
Louse7_07042023	Louse_7	natural	14	3810.22	2.62452e-05	0.000367432	0.00143505	5.27285e-07	5.37333e-11	0.0537333	0.00742641	0.0463069
Louse7_07042023	Louse_7	Triton	16	3778.21	2.64676e-05	0.000423481	0.00143505	6.07718e-07	6.19299e-11	0.0619299	0.00505917	0.0568707
Louse7_07042023	Louse_7	washed	15	3670.09	2.72473e-05	0.00040871	0.00143505	5.8652e-07	5.97697e-11	0.0597697	0.00389717	0.0558725
Louse10_17092023	Louse_8	natural	16	3901.51	2.56311e-05	0.000410097	0.00143505	5.88511e-07	5.99726e-11	0.0599726	0.00742641	0.0525462
Louse10_17092023	Louse_8	Triton	6	3691.83	2.70869e-05	0.000162521	0.00143505	2.33226e-07	2.37671e-11	0.0237671	0.00505917	0.0187079
Louse2_17092023	Louse_9	natural	11	4118.88	2.42784e-05	0.000267063	0.00143505	3.83249e-07	3.90552e-11	0.0390552	0.00742641	0.0316288
Louse10_17092023	Louse_8	washed	8	3587.22	2.78768e-05	0.000223014	0.00143505	3.20037e-07	3.26136e-11	0.0326136	0.00389717	0.0287164
Louse2_17092023	Louse_9	Triton	12	3586.35	2.78835e-05	0.000334602	0.00143505	4.80172e-07	4.89322e-11	0.0489322	0.00505917	0.043873
Louse2_17092023	Louse_9	washed	16	3494.88	2.86133e-05	0.000457813	0.00143505	6.56986e-07	6.69506e-11	0.0669506	0.00389717	0.0630534
Louse4_17092023	Louse_10	natural	10	3807.21	2.6266e-05	0.00026266	0.00143505	3.76931e-07	3.84113e-11	0.0384113	0.00742641	0.0309849
Louse4_17092023	Louse_10	Triton	8	3545.15	2.82076e-05	0.000225661	0.00143505	3.23835e-07	3.30006e-11	0.0330006	0.00505917	0.0279414
Louse4_17092023	Louse_10	washed	14	3507.23	2.85126e-05	0.000399176	0.00143505	5.72838e-07	5.83754e-11	0.0583754	0.00389717	0.0544783
Louse5_25102023	Louse_11	natural	5	3698.25	2.70398e-05	0.000135199	0.00143505	1.94018e-07	1.97715e-11	0.0197715	0.00742641	0.0123451
Louse5_25102023	Louse_11	Triton	8	3422.69	2.92168e-05	0.000233734	0.00143505	3.35421e-07	3.41812e-11	0.0341812	0.00505917	0.0291221
Louse6_25102023	Louse_12	natural	8	3379.26	2.95923e-05	0.000236738	0.00143505	3.39732e-07	3.46206e-11	0.0346206	0.00742641	0.0271942
Louse6_25102023	Louse_12	Triton	8	3407.61	2.93461e-05	0.000234769	0.00143505	3.36906e-07	3.43326e-11	0.0343326	0.00505917	0.0292734
Louse5_25102023	Louse_11	washed	10	3868.65	2.58488e-05	0.000258488	0.00143505	3.70944e-07	3.78013e-11	0.0378013	0.00389717	0.0339041
Louse6_25102023	Louse_12	washed	6	3628.11	2.75625e-05	0.000165375	0.00143505	2.37322e-07	2.41845e-11	0.0241845	0.00389717	0.0202873
Louse7_25102023	Louse_13	natural	16	3789.57	2.63882e-05	0.000422212	0.00143505	6.05896e-07	6.17442e-11	0.0617442	0.00742641	0.0543178
Louse7_25102023	Louse_13	Triton	8	3806.33	2.6272e-05	0.000210176	0.00143505	3.01614e-07	3.07362e-11	0.0307362	0.00505917	0.025677
Louse7_25102023	Louse_13	washed	12	3782.63	2.64367e-05	0.00031724	0.00143505	4.55256e-07	4.63931e-11	0.0463931	0.00389717	0.042496

## Sheet: Readme_Calculations
Sample_shortcut	Sample shortcut for further data handling
Iteration_of_measurement	What kind of treatment was applied (Natural, Triton, Washed)?
Delta_y	Difference between minute 1 and 180 concerning y-coordinates
np	Length of copper wire in pixel
cpm_in_m	Calculated pixel size value in m
Delta_y_in_m	Calculated Delta y in m
Cw	Wire stiffness
F_Louse	Calculated force
Vresp_in_m3	Consumed volume of air in m3
Vresp_in_mm3	Consumed volume of air in mm3
Calibration_wire	Wire deflection without louse over 3h period
Vresp_in_mm3_calibrated	Vresp in mm3 cured for wire deflection

## Sheet: Progression_curve
time	Delta_y	np	cpm_in_m	Delta_y_in_m	Cw	F_Louse	Vresp_in_m3	Vresp_in_mm3	Calibration_wire	Vresp_in_mm3_calibrated	Iteration
0	0	3810.22	2.62452e-05	0	0.00143505	0	0	0	0	0	natural
10	2	3810.22	2.62452e-05	5.24903e-05	0.00143505	7.53264e-08	7.67618e-12	0.00767618	0.00742641	0.000249775	natural
20	4	3810.22	2.62452e-05	0.000104981	0.00143505	1.50653e-07	1.53524e-11	0.0153524	0.00505917	0.0102932	natural
30	5	3810.22	2.62452e-05	0.000131226	0.00143505	1.88316e-07	1.91905e-11	0.0191905	0.00505917	0.0141313	natural
40	6	3810.22	2.62452e-05	0.000157471	0.00143505	2.25979e-07	2.30285e-11	0.0230285	0.00389717	0.0191314	natural
50	7	3810.22	2.62452e-05	0.000183716	0.00143505	2.63642e-07	2.68666e-11	0.0268666	0.00389717	0.0229695	natural
60	8	3810.22	2.62452e-05	0.000209961	0.00143505	3.01306e-07	3.07047e-11	0.0307047	0.00742641	0.0232783	natural
70	8	3810.22	2.62452e-05	0.000209961	0.00143505	3.01306e-07	3.07047e-11	0.0307047	0.00742641	0.0232783	natural
80	9	3810.22	2.62452e-05	0.000236207	0.00143505	3.38969e-07	3.45428e-11	0.0345428	0.00505917	0.0294837	natural
90	10	3810.22	2.62452e-05	0.000262452	0.00143505	3.76632e-07	3.83809e-11	0.0383809	0.00505917	0.0333217	natural
100	10	3810.22	2.62452e-05	0.000262452	0.00143505	3.76632e-07	3.83809e-11	0.0383809	0.00389717	0.0344837	natural
110	11	3810.22	2.62452e-05	0.000288697	0.00143505	4.14295e-07	4.2219e-11	0.042219	0.00389717	0.0383218	natural
120	11	3810.22	2.62452e-05	0.000288697	0.00143505	4.14295e-07	4.2219e-11	0.042219	0.00742641	0.0347926	natural
130	12	3810.22	2.62452e-05	0.000314942	0.00143505	4.51958e-07	4.60571e-11	0.0460571	0.00742641	0.0386307	natural
140	13	3810.22	2.62452e-05	0.000341187	0.00143505	4.89621e-07	4.98952e-11	0.0498952	0.00505917	0.044836	natural
150	13	3810.22	2.62452e-05	0.000341187	0.00143505	4.89621e-07	4.98952e-11	0.0498952	0.00505917	0.044836	natural
160	13	3810.22	2.62452e-05	0.000341187	0.00143505	4.89621e-07	4.98952e-11	0.0498952	0.00389717	0.045998	natural
170	14	3810.22	2.62452e-05	0.000367432	0.00143505	5.27285e-07	5.37333e-11	0.0537333	0.00389717	0.0498361	natural
180	14	3810.22	2.62452e-05	0.000367432	0.00143505	5.27285e-07	5.37333e-11	0.0537333	0.00742641	0.0463069	natural
0	0	3778.21	2.64676e-05	0	0.00143505	0	0	0	0	0	Triton
10	2	3778.21	2.64676e-05	5.29352e-05	0.00143505	7.59647e-08	7.74123e-12	0.00774123	0.00389717	0.00384406	Triton
20	4	3778.21	2.64676e-05	0.00010587	0.00143505	1.51929e-07	1.54825e-11	0.0154825	0.00742641	0.00805606	Triton
30	5	3778.21	2.64676e-05	0.000132338	0.00143505	1.89912e-07	1.93531e-11	0.0193531	0.00505917	0.0142939	Triton
40	5	3778.21	2.64676e-05	0.000132338	0.00143505	1.89912e-07	1.93531e-11	0.0193531	0.00742641	0.0119267	Triton
50	8	3778.21	2.64676e-05	0.000211741	0.00143505	3.03859e-07	3.09649e-11	0.0309649	0.00389717	0.0270678	Triton
60	9	3778.21	2.64676e-05	0.000238208	0.00143505	3.41841e-07	3.48356e-11	0.0348356	0.00505917	0.0297764	Triton
70	10	3778.21	2.64676e-05	0.000264676	0.00143505	3.79824e-07	3.87062e-11	0.0387062	0.00389717	0.034809	Triton
80	11	3778.21	2.64676e-05	0.000291143	0.00143505	4.17806e-07	4.25768e-11	0.0425768	0.00742641	0.0351504	Triton
90	11	3778.21	2.64676e-05	0.000291143	0.00143505	4.17806e-07	4.25768e-11	0.0425768	0.00505917	0.0375176	Triton
100	12	3778.21	2.64676e-05	0.000317611	0.00143505	4.55788e-07	4.64474e-11	0.0464474	0.00389717	0.0425502	Triton
110	13	3778.21	2.64676e-05	0.000344079	0.00143505	4.93771e-07	5.0318e-11	0.050318	0.00742641	0.0428916	Triton
120	13	3778.21	2.64676e-05	0.000344079	0.00143505	4.93771e-07	5.0318e-11	0.050318	0.00505917	0.0452588	Triton
130	14	3778.21	2.64676e-05	0.000370546	0.00143505	5.31753e-07	5.41886e-11	0.0541886	0.00742641	0.0467622	Triton
140	15	3778.21	2.64676e-05	0.000397014	0.00143505	5.69735e-07	5.80593e-11	0.0580593	0.00505917	0.0530001	Triton
150	15	3778.21	2.64676e-05	0.000397014	0.00143505	5.69735e-07	5.80593e-11	0.0580593	0.00389717	0.0541621	Triton
160	15	3778.21	2.64676e-05	0.000397014	0.00143505	5.69735e-07	5.80593e-11	0.0580593	0.00389717	0.0541621	Triton
170	16	3778.21	2.64676e-05	0.000423481	0.00143505	6.07718e-07	6.19299e-11	0.0619299	0.00742641	0.0545035	Triton
180	16	3778.21	2.64676e-05	0.000423481	0.00143505	6.07718e-07	6.19299e-11	0.0619299	0.00505917	0.0568707	Triton
0	0	3670.09	2.72473e-05	0	0.00143505	0	0	0	0	0	Washed
10	2	3670.09	2.72473e-05	5.44946e-05	0.00143505	7.82026e-08	7.96929e-12	0.00796929	0.00389717	0.00407212	Washed
20	4	3670.09	2.72473e-05	0.000108989	0.00143505	1.56405e-07	1.59386e-11	0.0159386	0.00389717	0.0120414	Washed
30	6	3670.09	2.72473e-05	0.000163484	0.00143505	2.34608e-07	2.39079e-11	0.0239079	0.00389717	0.0200107	Washed
40	7	3670.09	2.72473e-05	0.000190731	0.00143505	2.73709e-07	2.78925e-11	0.0278925	0.00389717	0.0239953	Washed
50	8	3670.09	2.72473e-05	0.000217978	0.00143505	3.12811e-07	3.18772e-11	0.0318772	0.00389717	0.02798	Washed
60	9	3670.09	2.72473e-05	0.000245226	0.00143505	3.51912e-07	3.58618e-11	0.0358618	0.00389717	0.0319646	Washed
70	9	3670.09	2.72473e-05	0.000245226	0.00143505	3.51912e-07	3.58618e-11	0.0358618	0.00389717	0.0319646	Washed
80	10	3670.09	2.72473e-05	0.000272473	0.00143505	3.91013e-07	3.98464e-11	0.0398464	0.00389717	0.0359493	Washed
90	10	3670.09	2.72473e-05	0.000272473	0.00143505	3.91013e-07	3.98464e-11	0.0398464	0.00389717	0.0359493	Washed
100	11	3670.09	2.72473e-05	0.00029972	0.00143505	4.30114e-07	4.38311e-11	0.0438311	0.00389717	0.0399339	Washed
110	11	3670.09	2.72473e-05	0.00029972	0.00143505	4.30114e-07	4.38311e-11	0.0438311	0.00389717	0.0399339	Washed
120	12	3670.09	2.72473e-05	0.000326968	0.00143505	4.69216e-07	4.78157e-11	0.0478157	0.00389717	0.0439186	Washed
130	13	3670.09	2.72473e-05	0.000354215	0.00143505	5.08317e-07	5.18004e-11	0.0518004	0.00389717	0.0479032	Washed
140	13	3670.09	2.72473e-05	0.000354215	0.00143505	5.08317e-07	5.18004e-11	0.0518004	0.00389717	0.0479032	Washed
150	14	3670.09	2.72473e-05	0.000381462	0.00143505	5.47418e-07	5.5785e-11	0.055785	0.00389717	0.0518879	Washed
160	15	3670.09	2.72473e-05	0.00040871	0.00143505	5.8652e-07	5.97697e-11	0.0597697	0.00389717	0.0558725	Washed
170	15	3670.09	2.72473e-05	0.00040871	0.00143505	5.8652e-07	5.97697e-11	0.0597697	0.00389717	0.0558725	Washed
180	15	3670.09	2.72473e-05	0.00040871	0.00143505	5.8652e-07	5.97697e-11	0.0597697	0.00389717	0.0558725	Washed

## Sheet: Readme_Progression
time	Timepoint of measurement (1-180 min)
Delta_y	Difference between minute 1 and 180 concerning y-coordinates
np	Length of copper wire in pixel
cpm_in_m	Calculated pixel size value in m
Delta_y_in_m	Calculated Delta y in m
Cw	Wire stiffness
F_Louse	Calculated force
Vresp_in_m3	Consumed volume of air in m3
Vresp_in_mm3	Consumed volume of air in mm3
Calibration_wire	Wire deflection without louse over 3h period
Vresp_in_mm3_calibrated	Vresp in mm3 cured for wire deflection
Iteration	What kind of treatment was applied (Natural, Triton, Washed)?

## Sheet: Statistics
Species_shortcut	Natural	Triton	Washed
Louse_1	0.0165651	0.0438635	0.0788512
Louse_2	0.0306766	0.0392593	0.0369843
Louse_3	0.015501	0.0419808	0.0428357
Louse_4	0.0347425	0.0420045	0.0245581
Louse_5	0.0497162	0.0581736	0.0650081
Louse_6	0.0567535	0.060787	0.0195506
Louse_7	0.0463069	0.0568707	0.0558725
Louse_8	0.0525462	0.0187079	0.0287164
Louse_9	0.0316288	0.043873	0.0630534
Louse_10	0.0309849	0.0279414	0.0544783
Louse_11	0.0123451	0.0291221	0.0339041
Louse_12	0.0271942	0.0292734	0.0202873
Louse_13	0.0543178	0.025677	0.042496

## Sheet: Readme_Statistics
Species_shortcut	Sample shortcut for further data handling
Natural	Baltic Sea water
Triton	Baltic Sea water + Triton X
Washed	Baltic Sea water

## Sheet: ANOVA
Species_shortcut	Treatment	Respiration
Louse_1	Natural	0.0165651
Louse_1	Triton	0.0438635
Louse_1	Washed	0.0788512
Louse_2	Natural	0.0306766
Louse_2	Triton	0.0392593
Louse_2	Washed	0.0369843
Louse_3	Natural	0.015501
Louse_3	Triton	0.0419808
Louse_3	Washed	0.0428357
Louse_4	Natural	0.0347425
Louse_4	Triton	0.0420045
Louse_4	Washed	0.0245581
Louse_5	Natural	0.0497162
Louse_5	Triton	0.0581736
Louse_5	Washed	0.0650081
Louse_6	Natural	0.0567535
Louse_6	Triton	0.060787
Louse_6	Washed	0.0195506
Louse_7	Natural	0.0463069
Louse_7	Triton	0.0568707
Louse_7	Washed	0.0558725
Louse_8	Natural	0.0525462
Louse_8	Triton	0.0187079
Louse_8	Washed	0.0287164
Louse_9	Natural	0.0316288
Louse_9	Triton	0.043873
Louse_9	Washed	0.0630534
Louse_10	Natural	0.0309849
Louse_10	Triton	0.0279414
Louse_10	Washed	0.0544783
Louse_11	Natural	0.0123451
Louse_11	Triton	0.0291221
Louse_11	Washed	0.0339041
Louse_12	Natural	0.0271942
Louse_12	Triton	0.0292734
Louse_12	Washed	0.0202873
Louse_13	Natural	0.0543178
Louse_13	Triton	0.025677
Louse_13	Washed	0.042496

## Sheet: Readme_ANOVA
Species_shortcut	Sample shortcut for further data handling
Treatment	What kind of treatment was applied (Natural, Triton, Washed)?
Respiration	Vresp in mm3 cured for wire deflection

[truncated: 4 more sheets: Calibration_alu, Readme_Calibrationalu, Calibration_wire, Readme_Calibrationwire]
