# Supplementary material for: The ectoparasitic seal louse, Echinophthirius horridus, relies on a sealed tracheal system and spiracle closing apparatus for underwater respiration
Source: Commun Biol. 2025 Jun 3;8:852. doi: 10.1038/s42003-025-08285-4 (PMC12134155; doi:10.1038/s42003-025-08285-4)
Supplement: Supplementary file 4 — Supplementary Data 2 [file 42003_2025_8285_MOESM4_ESM.xlsx]

## Sheet: Trachea_diameter
Order_of_trachea	Seal_louse_diameter_in_µm	Head_louse_diameter_in_µm
1	12.8687	10.3636
1	11.5819	11.4
1	14.1556	10.3636
1	10.295	10.3636
1	11.5819	10.3636
1	12.8687	11.4
1	14.1556	10.3636
1	12.8687	9.32727
1	14.1556	8.29091
1	12.8687	10.3636
1	11.5819	10.3636
1	12.8687	10.3636
1	12.8687	9.32727
1	14.1556	10.3636
1	12.8687	8.29091
1	14.1556	10.3636
1	11.5819	9.32727
1	12.8687	8.29091
1	14.1556	8.29091
1	14.1556	9.32727
2	11.5819	8.29091
2	12.8687	9.32727
2	12.8687	7.25455
2	10.295	10.3636
2	11.5819	7.25455
2	14.1556	8.29091
2	12.8687	9.32727
2	12.8687	9.32727
2	14.1556	7.25455
2	12.8687	9.32727
2	14.1556	7.25455
2	11.5819	8.29091
2	12.8687	9.32727
2	11.5819	8.29091
2	12.8687	8.29091
2	11.5819	7.25455
2	12.8687	8.29091
2	12.8687	9.32727
2	11.5819	7.25455
2	11.5819	7.25455
3	3.86062	1.65818
3	5.1475	2.07273
3	3.86062	2.07273
3	2.57375	1.45091
3	3.86062	1.45091
3	2.57375	1.65818
3	3.86062	2.07273
3	3.86062	2.07273
3	3.86062	1.86545
3	3.86062	1.65818
3	2.57375	1.65818
3	5.1475	2.07273
3	3.86062	1.45091
3	3.86062	2.07273
3	3.86062	1.65818
3	2.57375	1.45091
3	3.86062	1.86545
3	5.1475	2.07273
3	3.86062	1.65818
3	3.86062	1.86545
head	5.1475	4.14545
head	3.86062	3.10909
head	3.86062	2.07273
head	5.1475	3.10909
head	5.1475	2.07273
head	5.1475	2.07273
head	2.57375	3.10909
head	6.43437	2.07273
head	5.1475	4.14545
head	5.1475	3.10909
head	3.86062	3.10909
head	5.1475	2.07273
head	5.1475	3.10909
head	3.86062	3.10909
head	3.86062	3.10909
head	6.43437	4.14545
head	5.1475	2.07273
head	5.1475	3.10909
head	3.86062	4.14545
head	5.1475	3.10909

## Sheet: Readme_trachea_diameter
Order of trachea:				according to the manuscript text: 1, 2, 3 or head region
Seal_louse_diameter_in_µm:				Tracheal diameter for the seal louse
Head_louse_diameter_in_µm:				Tracheal diameter for the head louse
