# Supplementary material for: The ectoparasitic seal louse, Echinophthirius horridus, relies on a sealed tracheal system and spiracle closing apparatus for underwater respiration
Source: Commun Biol. 2025 Jun 3;8:852. doi: 10.1038/s42003-025-08285-4 (PMC12134155; doi:10.1038/s42003-025-08285-4)
Supplement: Supplementary file 5 — Supplementary Data 3 [file 42003_2025_8285_MOESM5_ESM.xlsx]

## Sheet: Tabelle1
Species	Weight_in_mg	Volume_in_percent	Publication_volume	Publication_weight
Tribolium_castaneum	1-1.5	0.5	Kaiser A, Klok CJ, Socha JJ, Lee WK, Quinlan MC, Harrison JF. Increase in tracheal investment with beetle size supports hypothesis of oxygen limitation on insect gigantism. Proc Natl Acad Sci U S A. 2007;104(32):13198–203.	Cox, P. D., & Wilkin, D. R. (1996). "The population dynamics of Tribolium confusum and Tribolium castaneum (Herbst) in flour mills: the impact of dispersal on population processes." Journal of Stored Products Research, 32(2), 119-128.
Eleodes_obscura	1700	4.8	Kaiser A, Klok CJ, Socha JJ, Lee WK, Quinlan MC, Harrison JF. Increase in tracheal investment with beetle size supports hypothesis of oxygen limitation on insect gigantism. Proc Natl Acad Sci U S A. 2007;104(32):13198–203.	Kaiser A, Klok CJ, Socha JJ, Lee WK, Quinlan MC, Harrison JF. Increase in tracheal investment with beetle size supports hypothesis of oxygen limitation on insect gigantism. Proc Natl Acad Sci U S A. 2007;104(32):13198–203.
Blaptica_dubia	1500-1600	12	Herhold HW, Davis SR, DeGrey SP, Grimaldi DA. Comparative Anatomy of the Insect Tracheal System Part 1: Introduction, Apterygotes, Paleoptera, Polyneoptera. Bull Am Museum Nat Hist. 2023 Mar 1;459(1):1–184.	Alamer, A. and Hoffmann, K. (2014) ‘Endocrine aspects of ovary growth and gestation in the Argentinian cockroach, Blaptica dubia (Dictyoptera, Blaberidae)’, Invertebrate Reproduction & Development, 58. doi: 10.1080/07924259.2013.797935.
Carausius_morosus	700-800	1.3	Schmitz A, Perry SF. Stereological determination of tracheal volume and diffusing capacity of the tracheal walls in the stick insect Carausius morosus (Phasmatodea, Lonchodidae). Physiol Biochem Zool. 1999;72(2):205–18.	Nicolson, S. et al. (1974) ‘Effects of starvation and dehydration on osmotic and ionic balance in Carausius morosus’, Journal of Insect Physiology, 20(10), pp. 2061–2069. doi: 10.1016/0022-1910(74)90113-9.
Calliphora_vicina	100-650	49.15	Wasserthal LT, Cloetens P, Fink RH, Wasserthal LK. X-ray computed tomography study of the flight-adapted tracheal system in the blowfly Calliphora vicina, analysing the ventilation mechanism and flow-directing valves. J Exp Biol. 2018 Jun 21;221(12):jeb176024. Available from: https://doi.org/10.1242/jeb.176024	Kokdener, M. et al. (2019) ‘Effects of larval crowding on some biological characteristics of the blowfly, Calliphora vicina (Robineau-Desvoidy, 1830) (Diptera: Calliphoridae)’, Turkish Journal of Entomology, pp. 101–109. doi: 10.16970/entoted.553994.
Manduca_sexta	9800-12800	7.5	Helm BR, Davidowitz G. Mass and volume growth of an insect tracheal system within a single instar. J Exp Biol. 2013;216(24):4703–11.	Grunert, L. W. et al. (2015) ‘A Quantitative Analysis of Growth and Size Regulation in Manduca sexta: The Physiological Basis of Variation in Size and Age at Metamorphosis.’, PloS one, 10(5), p. e0127988. doi: 10.1371/journal.pone.0127988.
Schistocerca_americana	1000-1500	40	Lease HM, Wolf BO, Harrison JF. Intraspecific variation in tracheal volume in the American locust, Schistocerca americana, measured by a new inert gas method. J Exp Biol. 2006;209(17):3476–83.	Kosal, E. F. and Niedzlek-Feaver, M. (1997) ‘Female preferences for large, heavy mates in Schistocerca americana (Orthoptera: Acrididae)’, Journal of Insect Behavior, 10(5), pp. 711–725. doi: 10.1007/BF02765388.
Tenebrio_molitor	60-100	2.76	Raś M, Iwan D, Kamiński MJ. The tracheal system in post-embryonic development of holometabolous insects: a case study using the mealworm beetle. J Anat. 2018;232(6):997–1015.	Morales-Ramos, J. A. et al. (2012) ‘Impact of Adult Weight, Density, and Age on Reproduction of Tenebrio molitor (Coleoptera: Tenebrionidae)’, Journal of Entomological Science, 47(3), pp. 208–220. doi: 10.18474/0749-8004-47.3.208.
Echinophthirius_horridus	1-2.5	0.22	This study	This study
Pediculus_humanus_capitis	1-2	0.27	This study	This study
